# Supplementary material for: Levofloxacin or Clarithromycin-based quadruple regimens: what is the best alternative as first-line treatment for Helicobacter pylori eradication in a country with high resistance rates for both antibiotics?
Source: BMC Gastroenterol. 2017 Feb 15;17:31. doi: 10.1186/s12876-017-0589-6 (PMC5312567; doi:10.1186/s12876-017-0589-6)
Supplement: Supplementary file 1 — Supplementary material. Set of data from all patients included in the study (SPSS file). (XLS 105 kb) [file 12876_2017_589_MOESM1_ESM.xls]

## Sheet: Sequencial
IDADE	SEXO	ALCOOL	TABACO	QUANTIFICAR	INDICAÇÃO?	TERAPÊUTICA PRÉVIA?	TERAP USADA	CLARITRO	AMOXICILINA	METRO/TINIDAZOL	LEVOFLOXACINA	DOSE METRO?	CUMPRIU?	IBP?	1ª/2ª GERAÇÃO	DOSE PLENA?	QUEM PRESCREVE?	DOB APÓS	RESULTADO?	CONTACTO?	NOTAS
71	M	0	0		Dispepsia		SEQUENCIAL	1	1	2				PANTO 40	1	1	GE, CHUC	3.1	NEG	239644983
26	M	0	1	8 cigarros	Cirurgia bariátrica		SEQUENCIAL	1	1	2				PANTO 40	1	1	Cir, CHUC	-0.9	NEG	968646527
71	M	0	0		Dispepsia		SEQUENCIAL	1	1	2				PANTO 40	1	1	GE, CHUC	1.8	NEG	917934634
66	M	0	0		Dispepsia		SEQUENCIAL	1	1	2				LANSO 30	1	1	GE, amb	1.5	NEG	915188784
60	F	1	0	1 cp vinho	DUP		SEQUENCIAL	1	1	1		12 em 12		PANTO 40	1	1	GE, CHUC	11.5	POS	239404471
55	M	0	0		DUP		SEQUENCIAL	1	1	1		8 em 8		PANTO 40	1	1	GE, CHUC	1	NEG	918328928
55	M	0	0		DUP		SEQUENCIAL	1	1	1		12 em 12		PANTO 40	1	1	GE, CHUC	1.6	NEG	236941905
78	M	0	0		Gastrite crónica		SEQUENCIAL	1	1	1		12 em 12		PANTO 40	1	1	GE, CHUC	1.1	NEG	231458872
59	M	1	0	1 cp vinho	Dispepsia		SEQUENCIAL	1	1	1		8 em 8		LANSO 30	1	1	GE, amb	1.5	NEG	914018112
43	F	0	0		Gastrite crónica		SEQUENCIAL	1	1	2				PANTO 40	1	1	GE, CHUC	0.4	NEG	962982797
47	F	0	0		Dispepsia		SEQUENCIAL	1	1	1		12 em 12		LANSO 15	1	0	GE, amb	0.5	NEG	918239349
43	F	0	0		Dispepsia		SEQUENCIAL	1	1	1		12 em 12		LANSO 30	1	1	GE, amb	3.8	NEG	969490985
56	F	0	0		Gastrite crónica		SEQUENCIAL	1	1	1		8 em 8		PANTO 40	1	1	GE, CHUC	1.8	NEG	967125099
25	F	0	0		DRGE		SEQUENCIAL	1	1	1		12 em 12		ESOME 40	2	1	GE, amb	0	NEG	912116120
43	F	0	0		Gastrite crónica		SEQUENCIAL	1	1	2				LANSO 30	1	1	GE, CHUC	1.6	NEG	967217588
50	F	0	0		Gastrite crónica		SEQUENCIAL	1	1	2				LANSO 30	1	1	GE, CHUC	-0.3	NEG	910082001
64	F	0	0		Dispepsia		SEQUENCIAL	1	1	1		8 em 8		LANSO 30	1	1	GE, amb	2.1	NEG
50	F	0	0		Cirurgia bariátrica		SEQUENCIAL	1	1	1		8 em 8		PANTO 40	1	1	Cir, CHUC	-0.1	NEG	966744870
28	F	0	0		Gastrite crónica		SEQUENCIAL	1	1	2				PANTO 20	1	0	GE, amb	32.4	POS	964737989
26	F	0	0		Dispepsia		SEQUENCIAL	1	1	2				PANTO 40	1	1	GE, CHUC	-0.2	NEG
23	F	0	0		Dispepsia		SEQUENCIAL	1	1	2				ESOME 40	2	1	Cir, CHUC	-1.7	NEG	964914838
38	F	0	0		Dispepsia		SEQUENCIAL	1	1	1		12 em 12		OMEP 20	1	1	MGF	3.8	NEG	964152046
33	F	1	1	1 cp vinho; 15 cigarros	Dispepsia		SEQUENCIAL	1	1	2				LANSO 30	1	1	MGF	1	NEG	917769926
59	M	1	0	2 CP VINHO	Dispepsia		SEQUENCIAL	1	1	2				LANSO 30	1	1	Cir, CHUC	2.3	NEG	913338310
29	F	0	0		Gastrite crónica		SEQUENCIAL	1	1	1		8 em 8		PANTO 20	1	0	Endoc, CHUC	-5.1	NEG	936041500
75	M	1	0	1 cp vinho	Dispepsia		SEQUENCIAL	1	1	2				ESOME 40	2	1	MGF	0.9	NEG
68	M	1	0	1 cp vinho	DUP		SEQUENCIAL	1	1	2				PANTO 40	1	1	GE, CHUC	-0.7	NEG	967831549
79	M	1	0	1 cp vinho	DUP		SEQUENCIAL	1	1	1		12 em 12		PANTO 40	1	1	GE, CHUC	17.6	POS	962510298
77	M	0	0		DUP		SEQUENCIAL	1	1	2				PANTO 40	1	1	GE, CHUC	2.4	NEG
46	M	0	0		Gastrite crónica		SEQUENCIAL	1	1	2				PANTO 40	1	1	GE, CHUC	-1.4	NEG	962286422
46	M	1	0	1 CP VINHO	Gastrite crónica		SEQUENCIAL	1	1	2				PANTO 40	1	1	GE, CHUC	3.5	NEG	925725713
53	M	0	0		Dispepsia		SEQUENCIAL	1	1	2				PANTO 20	1	0	MGF	-1.6	NEG	918706737
53	M	1	1	1 CP VINHO, 10 CIG	DUP		SEQUENCIAL	1	1	1		8 em 8		PANTO 40	1	1	GE, CHUC	-1.4	NEG	917210039
57	M	0	1	10 CIG	Dispepsia		SEQUENCIAL	1	1	1		8 em 8		PANTO 40	1	1	GE, CHUC	2.6	NEG	962671291
67	M	0	0	1 CP VINHO	Dispepsia		SEQUENCIAL	1	1	1		8 em 8		OMEP 20	1	1	GE, CHUC	-1.4	NEG	918740088
48	M	1	0	2 CP VINHO	Dispepsia		SEQUENCIAL	1	1	1		8 em 8		PANTO 40	1	1	GE, CHUC	-0.3	NEG	917171318
60	M	1	0	1 GARR VINHO	Dispepsia		SEQUENCIAL	1	1	1		8 em 8		OMEP 20	1	1	GE, CHUC	1.9	NEG	912959769
63	M	0	0		Dispepsia		SEQUENCIAL	1	1	2				ESOME 40	2	1	GE, CHUC	-0.8	NEG	966845666
60	F	0	0		Dispepsia		SEQUENCIAL	1	1	1		8 em 8		PANTO 40	1	1	GE, CHUC	1	NEG
74	M	0	0		DUP		SEQUENCIAL	1	1	1		8 em 8		ESOME 20	2	0	GE, CHUC	2	NEG	914042699
43	F	0	0		Dispepsia		SEQUENCIAL	1	1	1		12 em 12		PANTO 40	1	1	GE, CHUC	2.9	NEG	965040087
39	F	0	0		Dispepsia		SEQUENCIAL	1	1	1		12 em 12		PANTO 40	1	1	GE, CHUC	-2	NEG	916138408
46	M	0	0		Cirurgia bariátrica		SEQUENCIAL	1	1	1		8 em 8		PANTO 40	1	1	Cir, CHUC	-1.5	NEG	919228580
48	M	0	0		Dispepsia		SEQUENCIAL	1	1	1		8 em 8		PANTO 40	1	1	GE, CHUC	-0.5	NEG	918667768
39	M	0	0		Cirurgia bariátrica		SEQUENCIAL	1	1	2				OMEP 20	1	1	Cir, CHUC	2.1	NEG
40	F	0	1	20 CIG	Dispepsia		SEQUENCIAL	1	1	1		8 em 8		PANTO 40	1	1	GE, CHUC	1.9	NEG
67	F	0	0		Dispepsia		SEQUENCIAL	1	1	1		8 em 8		PANTO 40	1	1	GE, CHUC	-2.6	NEG	964424984
56	F	0	0		Dispepsia		SEQUENCIAL	1	1	2				PANTO 40	1	1	GE, CHUC	2	NEG	933147101
48	F	0	0		Cirurgia bariátrica		SEQUENCIAL	1	1	2				OMEP 20	1	1	Cir, CHUC	3.8	NEG	966874001
40	F	0	0		Dispepsia		SEQUENCIAL	1	1	1		12 em 12		PANTO 40	1	1	GE, CHUC	0.7	NEG	918198473
42	F	0	0		Dispepsia		SEQUENCIAL	1	1	2				PANTO 20	1	0	GE, CHUC	21.7	POS	914820278
25	M	0	0		Dispepsia		SEQUENCIAL	1	1	1		8 em 8		OMEP 20	1	1	Hemat, CHUC	0.3	NEG
44	F	0	0		Cirurgia bariátrica		SEQUENCIAL	1	1	2				OMEP 20	1	1	Cir, CHUC	-1.4	NEG	914084679
44	F	0	0		Cirurgia bariátrica		SEQUENCIAL	1	1	2				OMEP 20	1	1	Cir, CHUC	-0.9	NEG	912253980
61	M	1	0	1 CP VINHO	Dispepsia		SEQUENCIAL	1	1	2				OMEP 20	1	1	GE, CHUC	0.2	NEG	914004706
89	F	0	0		DUP		SEQUENCIAL	1	1	1		12 em 12		PANTO 40	1	1	GE, CHUC	1.5	NEG	236434822
45	F	0	0		Gastrite crónica		SEQUENCIAL	1	1	1		8 em 8		LANSO 30	1	1	MGF	0.6	NEG	914513915
66	F	0	0		Dispepsia		SEQUENCIAL	1	1	2				PANTO 40	1	1	Cir, CHUC	3.6	NEG	967555553
61	F	0	0		Dispepsia		SEQUENCIAL	1	1	2				LANSO 30	1	1	GE, CHUC	-0.9	NEG	917967652
77	M	1	0	1 CP VINHO	Dispepsia		SEQUENCIAL	1	1	2				PANTO 40	1	1	GE, CHUC	0.8	NEG
70	M	0	0		Gastrite crónica		SEQUENCIAL	1	1	2				PANTO 40	1	1	GE, CHUC	3.1	NEG
62	M	1	0	1 CP VINHO	Gastrite crónica		SEQUENCIAL	1	1	2				PANTO 40	1	1	GE, CHUC	-2.1	NEG
51	M	0	0		Cirurgia bariátrica		SEQUENCIAL	1	1	2				PANTO 40	1	1	GE, CHUC	-1.2	NEG	917662262
33	M	0	1	30 CIG	Cirurgia bariátrica		SEQUENCIAL	1	1	2				PANTO 40	1	1	Cir, CHUC	1.9	NEG	918821080
30	M	0	0		DUP		SEQUENCIAL	1	1	1		8 em 8		PANTO 40	1	1	GE, CHUC	-0.9	NEG	916300918
54	M	1	0	1 CP	GASTRITE CRÓNICA		SEQUENCIAL	1	1	2				PANTO 40	1	1	MED, CHUC	1.1	NEG	914684083
81	M	0	0		DUP		SEQUENCIAL	1	1	2				OMEP 20	1	1	GE, amb	-0.7	NEG
63	M	0	0		DUP		SEQUENCIAL	1	1	1		8 em 8		PANTO 40	1	1	GE, CHUC	1.2	NEG	926187163
67	F	0	0		Dispepsia		SEQUENCIAL	1	1	1		8 em 8		PANTO 40	1	1	GE, amb	0.3	NEG	913222131
36	F	0	0		Dispepsia		SEQUENCIAL	1	1	1		8 em 8		PANTO 40	1	1	GE, CHUC	3.3	NEG	9667471581
59	M	0	0		Dispepsia		SEQUENCIAL	1	1	1		8 em 8		LANSO 30	1	1	GE, amb	0.3	NEG	961232879
55	M	1	0	2 CP	DUP		SEQUENCIAL	1	1	2				PANTO 40	1	1	GE, CHUC	2.9	NEG	917050609
79	M	0	0		DUP		SEQUENCIAL	1	1	1		8 em 8		PANTO 40	1	1	GE, CHUC	1.3	NEG	966855253
56	F	0	0		Cirurgia bariátrica		SEQUENCIAL	1	1	2				OMEP 20	1	1	Cir, CHUC	1	NEG	910350369
65	F	0	1	40 CIG	Dispepsia		SEQUENCIAL	1	1	1		8 em 8		RABE 20	2	1	GE, amb	1.7	NEG	916996864
53	F	0	0		Dispepsia		SEQUENCIAL	1	1	2				LANSO 30	1	1	MED, CHUC	-4.2	NEG
53	M	1	0	1 CP	Dispepsia		SEQUENCIAL	1	1	1		8 em 8		PANTO 40	1	1	GE, CHUC	0.8	NEG	924392381
30	M	0	0		Dispepsia		SEQUENCIAL	1	1	2				ESOME 40	2	1	GE, CHUC	-1.1	NEG	918444443
49	M	0	1	30 CIG	DUP		SEQUENCIAL	1	1	2				PANTO 40	1	1	GE, CHUC	1.4	NEG
57	M	0	0		Dispepsia		SEQUENCIAL	1	1	1		8 em 8		PANTO 40	1	1	GE, CHUC	-2.7	NEG
52	M	1	0	1 CP	Dispepsia		SEQUENCIAL	1	1	2				PANTO 40	1	1	MED, CHUC	-2.2	NEG
65	M	0	0		Dispepsia		SEQUENCIAL	1	1	1		8 em 8		PANTO 40	1	1	MED, CHUC	6.2	POS	239993388
37	M	0	0		Dispepsia		SEQUENCIAL	1	1	1		8 em 8		OMEP 20	1	1	GE, CHUC	-0.6	NEG
43	M	1	0	1 CP	Dispepsia		SEQUENCIAL	1	1	2				OMEP 20	1	1	Cir, CHUC	-0.7	NEG
56	M	1	0		Gastrite crónica		SEQUENCIAL	1	1	1		12 em 12		OMEP 20	1	1	GE, CHUC	7.5	POS	917229375
77	M	1	0	2 CP	Trombocitopenia		SEQUENCIAL	1	1	2				LANSO 30	1	1	MGF	2.4	NEG
72	M	1	0	1 CP	Dispepsia		SEQUENCIAL	1	1	2				PANTO 20	1	0	GE, CHUC	-0.6	NEG
60	F	1	0	1 CP	Dispepsia		SEQUENCIAL	1	1	1		12 em 12		PANTO 40	1	1	GE, CHUC	1	NEG
35	M	0	0		Trombocitopenia		SEQUENCIAL	1	1	1		8 em 8		PANTO 20	1	0	Hemat, CHUC	9.4	POS	936396862
61	M	1	0	1 CP	Dispepsia		SEQUENCIAL	1	1	2				LANSO 30	1	1	GE, amb	-3.5	NEG
31	F	0	0		Gastrite crónica		SEQUENCIAL	1	1	2				LANSO 30	1	1	GE, CHUC	1	NEG
37	F	0	0		Cirurgia bariátrica		SEQUENCIAL	1	1	2				PANTO 40	1	1	Cir, CHUC	0.5	NEG
39	F	0	0		Dispepsia		SEQUENCIAL	1	1	1		8 em 8		RABE 20	2	1	GE, CHUC	3	NEG
32	M	0	0		Cirurgia bariátrica		SEQUENCIAL	1	1	2				OMEP 20	1	1	Cir, CHUC	0.3	NEG
68	M	0	0		Dispepsia		SEQUENCIAL	1	1	2				LANSO 30	1	1	GE, CHUC	2	NEG
18	M	0	0		Dispepsia		SEQUENCIAL	1	1	1		8 em 8		LANSO 30	1	1	GE, amb	-2	NEG
19	M	0	0		Dispepsia		SEQUENCIAL	1	1	1		8 em 8		LANSO 30	1	1	GE, amb	1.3	NEG
44	F	0	0		Dispepsia		SEQUENCIAL	1	1	2				LANSO 30	1	1	GE, CHUC	-1.4	NEG
78	F	0	0		Dispepsia		SEQUENCIAL	1	1	2				PANTO 40	1	1	Hemat, CHUC	-1.7	NEG
32	F	0	0		Antecedentes familiares CG		SEQUENCIAL	1	1	2				PANTO 40	1	1	GE, CHUC	0.3	NEG
28	F	0	0		Dispepsia		SEQUENCIAL	1	1	2				RABE 20	2	1	Cir, CHUC	-0.6	NEG
67	M	0	0		Dispepsia		SEQUENCIAL	1	1	1		8 em 8		OMEP 20	1	1	GE, CHUC	2.6	NEG
60	M	0	0		Úlcera duodenal com HDA		SEQUENCIAL	1	1	2				PANTO 40	1	1	GE, CHUC	2.3	NEG
65	M	0	0		Dispepsia		SEQUENCIAL	1	1	2				LANSO 30	1	1	GE, CHUC	-0.9	NEG
68	F	0	0		Dispepsia		SEQUENCIAL	1	1	2				OMEP 20	1	1	GE, amb	2.6	NEG	919958858
60	F	0	0		Dispepsia		SEQUENCIAL	1	1	2				LANSO 30	1	1	MGF	2.9	NEG
48	F	0	0		Dispepsia		SEQUENCIAL	1	1	1		8 em 8		ESOME 40	2	1	GE, amb	0.7	NEG	913384714
52	F	0	0		Dispepsia		SEQUENCIAL	1	1	2				PANTO 40	1	1	GE, CHUC	-1.2	NEG
74	F	0	0		Dispepsia		SEQUENCIAL	1	1	2				PANTO 40	1	1	GE, CHUC	-0.1	NEG
76	F	0	0		Dispepsia		SEQUENCIAL	1	1	1		8 em 8		PANTO 40	1	1	MED, CHUC	-0.4	NEG
55	F	0	0		Dispepsia		SEQUENCIAL	1	1	2				OMEP 20	1	1	GE, CHUC	49.8	POS	969537349
48	F	0	0		Dispepsia		SEQUENCIAL	1	1	2				LANSO 30	1	1	MED, CHUC	-0.2	NEG
67	F	0	0		Dispepsia		SEQUENCIAL	1	1	1		8 em 8		LANSO 30	1	1	GE, amb	2.6	NEG
66	F	0	0		DRGE		SEQUENCIAL	1	1	2				PANTO 40	1	1	GE, CHUC	1.5	NEG
65	F	0	0		DRGE		SEQUENCIAL	1	1	1		12 em 12		ESOME 40	2	1	GE, CHUC	0.5	NEG
58	F	0	0		Dispepsia		SEQUENCIAL	1	1	2				PANTO 40	1	1	GE, CHUC	0.5	NEG
63	F	0	0		Dispepsia		SEQUENCIAL	1	1	1		8 em 8		PANTO 40	1	1	GE, CHUC	-2.1	NEG
66	F	0	0		Dispepsia		SEQUENCIAL	1	1	1		8 em 8		PANTO 40	1	1	GE, CHUC	2.3	NEG
52	F	0	0		DRGE		SEQUENCIAL	1	1	2				OMEP 20	1	1	GE, CHUC	1.9	NEG
60	F	0	0		Dispepsia		SEQUENCIAL	1	1	1		8 em 8		ESOME 40	2	1	GE, CHUC	-0.9	NEG
55	F	0	0		Dispepsia		SEQUENCIAL	1	1	2				PANTO 40	1	1	GE, CHUC	0.1	NEG
55	F	0	0		Dispepsia		SEQUENCIAL	1	1	2				PANTO 40	1	1	MGF	9.1	POS	912098000
57	F	0	0		Gastrite crónica		SEQUENCIAL	1	1	1		8 em 8		PANTO 40	1	1	GE, amb	-2.1	NEG
46	F	0	0		Dispepsia		SEQUENCIAL	1	1	2				OMEP 20	1	1	GE, CHUC	-2.1	NEG
64	F	0	0		Dispepsia		SEQUENCIAL	1	1	1		8 em 8		ESOME 40	2	1	GE, CHUC	-1.2	NEG
70	F	0	0		Gastrite crónica		SEQUENCIAL	1	1	2				PANTO 40	1	1	GE, CHUC	2.8	NEG
68	F	1	0	1 CP	DUP		SEQUENCIAL	1	1	1		8 em 8		PANTO 40	1	1	GE, CHUC	-2.9	NEG
59	F	0	0		Dispepsia		SEQUENCIAL	1	1	2				PANTO 40	1	1	GE, CHUC	-3.1	NEG
80	F	0	0		Dispepsia		SEQUENCIAL	1	1	2				PANTO 40	1	1	GE, CHUC	-2.7	NEG
55	F	0	0		Dispepsia		SEQUENCIAL	1	1	2				OMEP 20	1	1	GE, CHUC	1.6	NEG
51	F	0	0		Dispepsia		SEQUENCIAL	1	1	2				PANTO 40	1	1	GE, CHUC	3.1	NEG
54	F	0	0		Dispepsia		SEQUENCIAL	1	1	1		12 em 12		PANTO 20	1	0	GE, CHUC	35.7	POS	936939940
69	F	0	0		Dispepsia		SEQUENCIAL	1	1	1		8 em 8		ESOME 40	2	1	GE, CHUC	0.5	NEG
56	F	0	0		Dispepsia		SEQUENCIAL	1	1	1		8 em 8		PANTO 40	1	1	GE, CHUC	0	NEG
63	F	0	0		Dispepsia		SEQUENCIAL	1	1	1		8 em 8		LANSO 30	1	1	GE, amb	-2.3	NEG
41	F	0	0		Dispepsia		SEQUENCIAL	1	1	2				LANSO 30	1	1	MGF	3.9	NEG
65	F	0	0		Dispepsia		SEQUENCIAL	1	1	1		12 em 12		PANTO 20	1	0	GE, CHUC	4.5	POS	239456603
65	F	0	0		ANEMIA		SEQUENCIAL	1	1	1		8 em 8		PANTO 40	1	1	GE, CHUC	2.3	NEG
54	F	0	0		DRGE		SEQUENCIAL	1	1	2				LANSO 30	1	1	GE, CHUC	1.3	NEG
49	F	0	0		ANEMIA		SEQUENCIAL	1	1	2				LANSO 30	1	1	GE, CHUC	2.5	NEG
57	F	0	0		DRGE		SEQUENCIAL	1	1	1		8 em 8		OMEP 20	1	1	GE, CHUC	1.3	NEG
65	F	0	0		Dispepsia		SEQUENCIAL	1	1	2				LANSO 30	1	1	MGF	21.4	POS	239724699
64	F	0	0		Dispepsia		SEQUENCIAL	1	1	2				ESOME 40	2	1	GE, CHUC	3	NEG
53	F	0	0		Dispepsia		SEQUENCIAL	1	1	1		8 em 8		PANTO 40	1	1	GE, CHUC	-0.4	NEG
54	F	0	0		DRGE		SEQUENCIAL	1	1	1		8 em 8		ESOME 40	2	1	GE, CHUC	-2	NEG
34	F	0	0		Cirurgia bariátrica		SEQUENCIAL	1	1	2				OMEP 20	1	1	GE, CHUC	2.3	NEG
38	F	0	0		Cirurgia bariátrica		SEQUENCIAL	1	1	2				ESOME 40	2	1	Cir, CHUC	-0.4	NEG
78	F	0	0		DUP		SEQUENCIAL	1	1	2				PANTO 40	1	1	GE, CHUC	0.7	NEG
53	F	0	0		Cirurgia bariátrica		SEQUENCIAL	1	1	2				ESOME 40	2	1	Cir, CHUC	-1	NEG
58	F	0	0		Dispepsia		SEQUENCIAL	1	1	2				LANSO 30	1	1	GE, CHUC	-1.1	NEG
44	F	0	0		Dispepsia		SEQUENCIAL	1	1	2				OMEP 20	1	1	MGF	3.9	NEG
60	F	0	0		Cirurgia bariátrica		SEQUENCIAL	1	1	2				OMEP 20	1	1	Cir, CHUC	-1.5	NEG
62	F	0	0		DRGE		SEQUENCIAL	1	1	1		8 em 8		PANTO 40	1	1	GE, CHUC	0	NEG
78	F	0	0		ANEMIA		SEQUENCIAL	1	1	2				PANTO 40	1	1	GE, CHUC	3.4	NEG
52	F	0	0		Dispepsia		SEQUENCIAL	1	1	2				OMEP 20	1	1	MGF	1.2	NEG
58	F	0	0		Dispepsia		SEQUENCIAL	1	1	2				LANSO 30	1	1	GE, amb	1.3	NEG
54	F	0	0		Dispepsia		SEQUENCIAL	1	1	2				PANTO 40	1	1	GE, amb	3	NEG
33	F	0	0		Dispepsia		SEQUENCIAL	1	1	1		8 em 8		PANTO 40	1	1	GE, CHUC	-1.3	NEG
81	M	0	0		Dispepsia		SEQUENCIAL	1	1	2				PANTO 40	1	1	Cir, CHUC	1.2	NEG
27	F	0	0		Cirurgia bariátrica		SEQUENCIAL	1	1	2				OMEP 20	1	1	Cir, CHUC	-0.8	NEG
29	F	0	0		Cirurgia bariátrica		SEQUENCIAL	1	1	2				OMEP 20	1	1	Cir, CHUC	4	NEG
34	F	0	0		DRGE		SEQUENCIAL	1	1	1		8 em 8		PANTO 40	1	1	GE, CHUC	0	NEG
83	F	0	0		DUP		SEQUENCIAL	1	1	2				LANSO 30	1	1	GE, amb	0.1	NEG
37	F	0	0		DUP		SEQUENCIAL	1	1	2				LANSO 30	1	1	MGF	0.8	NEG
36	F	0	0		Cirurgia bariátrica		SEQUENCIAL	1	1	2				OMEP 20	1	1	Cir, CHUC	-0.3	NEG
37	M	0	0		Dispepsia		SEQUENCIAL	1	1	2				LANSO 30	1	1	GE, CHUC	-1.1	NEG
34	M	0	1	20 CIG	Dispepsia		SEQUENCIAL	1	1	2				PANTO 40	1	1	Cir, CHUC	1.6	NEG
78	F	0	0		DUP		SEQUENCIAL	1	1	1		8 em 8		PANTO 40	1	1	GE, CHUC	-0.6	NEG
38	F	0	0		Dispepsia		SEQUENCIAL	1	1	2				PANTO 40	1	1	GE, amb	0.5	NEG
55	F	0	0		Dispepsia		SEQUENCIAL	1	1	1		8 em 8		PANTO 40	1	1	GE, CHUC	1.1	NEG
75	F	0	0		DRGE		SEQUENCIAL	1	1	1		8 em 8		OMEP 20	1	1	GE, CHUC	-2.6	NEG
44	F	0	0		Cirurgia bariátrica		SEQUENCIAL	1	1	2				OMEP 20	1	1	Cir, CHUC	3.3	NEG
40	F	0	0		Dispepsia		SEQUENCIAL	1	1	1		8 em 8		PANTO 40	1	1	GE, CHUC	2.8	NEG
42	M	1	0	2 CP VINHO	Dispepsia		SEQUENCIAL	1	1	1		8 em 8		RABE 20	2	1	GE, CHUC	1.5	NEG
33	M	0	0		DRGE		SEQUENCIAL	1	1	2				ESOME 40	2	1	GE, CHUC	0.9	NEG
32	M	0	0		Dispepsia		SEQUENCIAL	1	1	2				PANTO 40	1	1	GE, CHUC	-1.6	NEG
28	M	0	0		Dispepsia		SEQUENCIAL	1	1	1		8 em 8		ESOME 40	2	1	GE, CHUC	1	NEG
31	F	0	1	3 CIG	Cirurgia bariátrica		SEQUENCIAL	1	1	2				OMEP 20	1	1	GE, CHUC	2.1	NEG
29	F	0	0		ANEMIA		SEQUENCIAL	1	1	1		8 em 8		OMEP 20	1	1	MED, CHUC	3.4	NEG
18	M	0	1	4-5 CIG	Dispepsia		SEQUENCIAL	1	1	1		8 em 8		PANTO 40	1	1	GE, CHUC	-3.2	NEG
61	F	0	0		Dispepsia		SEQUENCIAL	1	1	1		12 em 12		ESOME 40	2	1	GE, amb	6.6	POS	964023640
47	F	0	0		Cirurgia bariátrica		SEQUENCIAL	1	1	2				OMEP 20	1	1	Cir, CHUC	-0.2	NEG
21	M	0	0		Dispepsia		SEQUENCIAL	1	1	2				LANSO 30	1	1	MGF	0.2	NEG
35	F	0	0		Cirurgia bariátrica		SEQUENCIAL	1	1	2				OMEP 20	1	1	Cir, CHUC	0.9	NEG
37	F	0	0		Cirurgia bariátrica		SEQUENCIAL	1	1	2				OMEP 20	1	1	Cir, CHUC	3.2	NEG
22	F	0	0		ANEMIA		SEQUENCIAL	1	1	2				ESOME 40	2	1	MGF	-0.8	NEG
37	F	0	0		Dispepsia		SEQUENCIAL	1	1	2				LANSO 30	1	1	MGF	65.9	POS	962783873
23	F	0	0		Cirurgia bariátrica		SEQUENCIAL	1	1	2				OMEP 20	1	1	Cir, CHUC	-1.4	NEG
69	M	0	0		Dispepsia		SEQUENCIAL	1	1	1		8 em 8		LANSO 30	1	1	GE, amb	1.4	NEG
34	F	0	0		Dispepsia		SEQUENCIAL	1	1	2				OMEP 20	1	1	Cir, CHUC	8	POS	969281411
81	M	0	0		Dispepsia		SEQUENCIAL	1	1	1		8 em 8		PANTO 40	1	1	GE, CHUC	0.9	NEG
46	F	0	0		Dispepsia		SEQUENCIAL	1	1	2				PANTO 40	1	1	GE, CHUC	-0.2	NEG
78	M	1	0	1 CP	Gastrite Crónica		SEQUENCIAL	1	1	2				PANTO 40	1	1	GE, CHUC	3	NEG
28	M	1	1	20+ 2CP	Dispepsia		SEQUENCIAL	1	1	1		8 em 8		PANTO 40	1	1	GE, CHUC	2.2	NEG
67	M	0	0	1 CP	Dispepsia		SEQUENCIAL	1	1	1		8 em 8		PANTO 40	1	1	GE, CHUC	-1	NEG
68	F	0	0		DUP		SEQUENCIAL	1	1	2				OMEP 20	1	1	GE, CHUC	2	NEG
60	M	0	0		Dispepsia		SEQUENCIAL	1	1	1		8 em 8		ESOME 40	2	1	GE, amb	3.9	NEG
53	F	0	0		Dispepsia		SEQUENCIAL	1	1	2				PANTO 40	1	1	MGF	0.9	NEG
35	M	0	0		DUP		SEQUENCIAL	1	1	1		8 em 8		PANTO 40	1	1	Cir, CHUC	1.7	NEG
85	F	0	0		DUP		SEQUENCIAL	1	1	1		12 em 12		PANTO 40	1	1	GE, CHUC	-4	NEG
37	F	0	0		ANEMIA		SEQUENCIAL	1	1	1		8 em 8		LANSO 30	1	1	GE, amb	0.5	NEG
53	F	0	0		Dispepsia		SEQUENCIAL	1	1	1		12 em 12		LANSO 30	1	1	GE, CHUC	4.6	POS	914620629
53	F	0	0		DRGE		SEQUENCIAL	1	1	2				PANTO 40	1	1	GE, CHUC	0.3	NEG
34	F	0	0		Dispepsia		SEQUENCIAL	1	1	2				PANTO 40	1	1	GE, CHUC	2.4	NEG
58	M	1	0	1 CP VINHO	Dispepsia		SEQUENCIAL	1	1	2				PANTO 40	1	1	GE, amb	1.4	NEG
60	M	0	0		Dispepsia		SEQUENCIAL	1	1	2				PANTO 40	1	1	GE, CHUC	1.9	NEG
57	M	0	0		Dispepsia		SEQUENCIAL	1	1	1		8 em 8		ESOME 20	2	0	GE, CHUC	35.5	POS	918990787
55	M	0	0		Dispepsia		SEQUENCIAL	1	1	2				OMEP 20	1	1	GE, CHUC	-0.2	NEG
47	M	0	0		Dispepsia		SEQUENCIAL	1	1	1		12 em 12		PANTO 40	1	1	GE, CHUC	-1.4	NEG
69	M	1	0	1 CP	Dispepsia		SEQUENCIAL	1	1	2				LANSO 30	1	1	MED, CHUC	-1.7	NEG
47	M	0	0		Dispepsia		SEQUENCIAL	1	1	1		12 em 12		PANTO 20	1	0	GE, CHUC	32.1	POS	960085844
66	M	0	0		Dispepsia		SEQUENCIAL	1	1	2				PANTO 40	1	1	MGF	-0.4	NEG
52	M	1	0	1 CP	DUP		SEQUENCIAL	1	1	1		8 em 8		PANTO 40	1	1	GE, CHUC	3.9	NEG
48	M	0	0		Dispepsia		SEQUENCIAL	1	1	1		8 em 8		ESOME 40	2	1	GE, CHUC	-1.1	NEG
54	F	0	0		Dispepsia		SEQUENCIAL	1	1	2				ESOME 40	2	1	GE, CHUC	2.4	NEG
40	F	0	0		Cirurgia bariátrica		SEQUENCIAL	1	1	2				OMEP 20	1	1	Cir, CHUC	3.1	NEG
28	F	0	0		Dispepsia		SEQUENCIAL	1	1	1		8 em 8		LANSO 30	1	1	GE, CHUC	-0.1	NEG
64	M	0	0		DUP		SEQUENCIAL	1	1	1		8 em 8		PANTO 40	1	1	GE, CHUC	-1.7	NEG
57	M	0	1	20 CIG	Dispepsia		SEQUENCIAL	1	1	1		8 em 8		PANTO 40	1	1	GE, CHUC	2.5	NEG
39	F	0	0		Dispepsia		SEQUENCIAL	1	1	1		8 em 8		PANTO 40	1	1	GE, CHUC	-0.6	NEG
53	F	0	0		Dispepsia		SEQUENCIAL	1	1	1		8 em 8		LANSO 30	1	1	GE, amb	-3.3	NEG
54	F	0	0		DRGE		SEQUENCIAL	1	1	2				PANTO 40	1	1	GE, CHUC	0.9	NEG
47	F	0	0		DRGE		SEQUENCIAL	1	1	2				LANSO 30	1	1	MGF	24.1	POS	965497792
45	F	0	0		Cirurgia bariátrica		SEQUENCIAL	1	1	2				OMEP 20	1	1	Cir, CHUC	1.1	NEG
27	M	0	1	20 CIG	Cirurgia bariátrica		SEQUENCIAL	1	1	2				OMEP 20	1	1	Cir, CHUC	1.2	NEG
68	M	1	0	2 CP VINHO	DUP		SEQUENCIAL	1	1	1		8 em 8		PANTO 40	1	1	GE, CHUC	1.6	NEG
55	M	0	0		Dispepsia		SEQUENCIAL	1	1	1		8 em 8		ESOME 40	2	1	GE, CHUC	-0.4	NEG
32	F	0	0		Dispepsia		SEQUENCIAL	1	1	1		8 em 8		ESOME 40	2	1	GE, CHUC	-1.9	NEG
76	F	0	0		DRGE		SEQUENCIAL	1	1	2				ESOME 40	2	1	GE, CHUC	0.3	NEG
39	F	0	0		Dispepsia		SEQUENCIAL	1	1	2				OMEP 20	1	1	MGF	3.1	NEG
65	M	0	0		Dispepsia		SEQUENCIAL	1	1	1		8 em 8		ESOME 40	2	1	GE, CHUC	-0.7	NEG
26	M	0	0		DUP		SEQUENCIAL	1	1	2				PANTO 40	1	1	GE, CHUC	-1.3	NEG
57	F	0	0		Dispepsia		SEQUENCIAL	1	1	1		8 em 8		PANTO 40	1	1	GE, CHUC	-0.4	NEG
67	F	0	0		Dispepsia		SEQUENCIAL	1	1	2				OMEP 20	1	1	GE, CHUC	-1.6	NEG
20	M	0	0		Dispepsia		SEQUENCIAL	1	1	1		8 em 8		PANTO 40	1	1	GE, CHUC	-1.2	NEG
63	M	1	1	2 CP + 20 CIG	Dispepsia		SEQUENCIAL	1	1	1		12 em 12		PANTO 20	1	0	GE, CHUC	4.2	POS	96692699
38	M	0	0		Cirurgia bariátrica		SEQUENCIAL	1	1	2				OMEP 20	1	1	Cir, CHUC	-1.1	NEG
24	M	0	0		Dispepsia		SEQUENCIAL	1	1	2				LANSO 30	1	1	MED, CHUC	3.6	NEG
53	F	0	0		Cirurgia bariátrica		SEQUENCIAL	1	1	2				PANTO 20	1	0	Cir, CHUC	4.7	POS	937306828
62	M	1	1	2 CP + 20 CIG	Dispepsia		SEQUENCIAL	1	1	1		12 em 12		ESOME 20	2	0	GE, amb	4.2	POS	966926299
42	M	0	1	20 CIG	Dispepsia		SEQUENCIAL	1	1	2				OMEP 20	1	1	Cir, CHUC	-2.8	NEG
39	M	0	0		Antecedentes familiares CG		SEQUENCIAL	1	1	1		8 em 8		ESOME 40	2	1	GE, CHUC	-0.2	NEG
55	M	0	0		Dispepsia		SEQUENCIAL	1	1	2				PANTO 40	1	1	GE, CHUC	0.8	NEG
45	F	0	0		Cirurgia bariátrica		SEQUENCIAL	1	1	2				PANTO 40	1	1	GE, CHUC	1.5	NEG
23	F	0	0		Dispepsia		SEQUENCIAL	1	1	2				OMEP 20	1	1	GE, CHUC	-4.3	NEG
36	M	0	0		Dispepsia		SEQUENCIAL	1	1	2				OMEP 20	1	1	GE, CHUC	0.6	NEG
63	F	0	0		Dispepsia		SEQUENCIAL	1	1	1		8 em 8		ESOME 40	2	1	GE, CHUC	-3.8	NEG
41	F	0	0		DRGE		SEQUENCIAL	1	1	1		12 em 12		PANTO 40	1	1	GE, CHUC	11.8	POS	965469728
57	F	0	0		DRGE		SEQUENCIAL	1	1	1		12 em 12		PANTO 40	1	1	GE, CHUC	16.9	POS	964859319
52	F	0	0		Dispepsia		SEQUENCIAL	1	1	1		8 em 8		ESOME 40	2	1	GE, CHUC	-3.8	NEG
2013	(H-L)
2013	(A-B)

## Sheet: Quad com levo
IDADE	SEXO	ALCOOL	TABACO	QUANTIFICAR	INDICAÇÃO?	TERAPÊUTICA PRÉVIA?	TERAP USADA	CLARITRO	AMOXICILINA	METRO/TINIDAZOL	LEVOFLOXACINA	DOSE METRO?	CUMPRIU?	IBP?	TEMPO IBP	TEMPO ATB	QUEM PRESCREVE?	DOB APÓS	RESULTADO?	CONTACTO?
78	M	0	0		DUP com HDA		SEQUENCIAL	1	0	1	1	8 em 8		PANTO 40	14	90	GE, CHUC	-1.1	NEG	912292735
71	M	1	0	1 cp vinho	Gastrite crónica		SEQUENCIAL	0	1	2	1			PANTO 40	45	45	MGF	1.8	NEG	917506487
80	M	0	0		Gastrite crónica		SEQUENCIAL	0	1	2	1			PANTO 40			GE, CHUC	-0.1	NEG	938047458
39	F	0	0		Dispepsia		SEQUENCIAL	0	1	1	1	12 em 12		PANTO 40			GE, CHUC	3.5	NEG
47	F	0	0		Epigastralgias		SEQUENCIAL	0	1	2	1			PANTO 40			GE, CHUC	15.4	POS	962795054
66	M	0	0		Dispepsia		SEQUENCIAL	0	1	2	1			OMEP 20			GE, amb	4.7	POS	917340317
73	M	0	0		Dispepsia		SEQUENCIAL	0	1	1	1	8 em 8		ESOME 40			GE, CHUC	42.7	POS	239943531
45	M	0	0		Dispepsia		SEQUENCIAL	1	0	2	1			OMEP 20			GE, CHUC	2.2	NEG	935091969
69	F	0	0		Dispepsia		SEQUENCIAL	0	1	1	1	8 em 8		OMEP 20			GE, CHUC	2.3	NEG
71	F	0	0		Gastrite crónica		SEQUENCIAL	0	1	2	1			PANTO 40			GE, amb	-2.9	NEG
77	F	0	0		ANEMIA		SEQUENCIAL	0	1	1	1	8 em 8		PANTO 40			GE, CHUC	-1.3	NEG	968481275
56	F	0	0		Dispepsia		SEQUENCIAL	0	1	2	1			PANTO 40			GE, CHUC	8.8	POS	961357395
60	F	0	0		Gastrite crónica		SEQUENCIAL	1	0	1	1	8 em 8		PANTO 40			GE, CHUC	-1	NEG
60	F	0	0		DRGE		SEQUENCIAL	0	1	2	1			PANTO 40			GE, amb	1	NEG
43	M	0	0		Dispepsia		SEQUENCIAL	0	1	2	1			PANTO 40			GE, CHUC	-0.4	NEG
58	M	0	0		DUP com HDA		SEQUENCIAL	0	1	2	1			PANTO 40			GE, CHUC	-1.8	NEG
34	F	0	0		Dispepsia		SEQUENCIAL	0	1	2	1			PANTO 40			GE, CHUC	13.2	POS	919121375
47	F	0	0		Dispepsia		SEQUENCIAL	0	1	1	1	8 em 8		PANTO 40			GE, CHUC	47.3	POS	962977268
54	M	0	0		Gastrite Crónica		SEQUENCIAL	0	1	2	1			PANTO 40			GE, CHUC	2.2	NEG
42	M	1	0	1 CP	Dispepsia		SEQUENCIAL	0	1	1	1	8 em 8		PANTO 20			GE, CHUC	20.5	POS	968067452
60	M	0	0		Dispepsia		SEQUENCIAL	0	1	2	1			PANTO 40			GE, CHUC	2.4	NEG
69	M	0	0		Dispepsia		SEQUENCIAL	0	1	2	1			PANTO 40			GE, CHUC	1.7	NEG
50	M	1	0	2 CP	DUP com HDA		SEQUENCIAL	0	1	2	1			OMEP 20			GE, CHUC	0.3	NEG
67	M	1	0	1 CP	Epigastralgias		SEQUENCIAL	0	1	2	1			PANTO 40			GE, CHUC	-0.7	NEG
63	F	0	0		DRGE		SEQUENCIAL	0	1	1	1			PANTO 40			GE, CHUC	1.7	NEG
34	F	0	0		Dispepsia		SEQUENCIAL	0	1	1	1			OMEP 20			GE, CHUC	25.9	POS	937483625
63	M	1	1	1 CP + 20 CIG	Dispepsia		SEQUENCIAL	0	1	2	1			PANTO 40			GE, CHUC	3.5	NEG
43	F	0	0		Dispepsia		SEQUENCIAL	0	1	2	1			PANTO 40			GE, CHUC	-0.5	NEG
74	F	0	0		DRGE		SEQUENCIAL	0	1	1	1	12 em 12		LANSO 30			GE, CHUC	0	NEG
70	F	0	0		DRGE		SEQUENCIAL	0	1	2	1			OMEP 20			GE, CHUC	0.1	NEG
64	F	0	0		Epigastralgias		SEQUENCIAL	0	1	2	1			OMEP 20			GE, CHUC	2.5	NEG
64	F	0	0		Gastrite crónica		SEQUENCIAL	0	1	2	1			PANTO 40			GE, CHUC	-3.5	NEG
20	M	0	0		Dispepsia		SEQUENCIAL	0	1	2	1			PANTO 40			GE, CHUC	31	POS
37	M	0	0		DUP		SEQUENCIAL	0	1	2	1			LANSO 30			GE, CHUC	-1.1	NEG
55	F	0	0		Gastrite crónica		SEQUENCIAL	0	1	2	1			PANTO 40			GE, CHUC	1.1	NEG
33	M	0	0		Gastrite crónica		SEQUENCIAL	0	1	2	1			PANTO 40			GE, CHUC	0.9	NEG
33	M	0	0		Gastrite crónica		SEQUENCIAL	0	1	2	1			PANTO 40			GE, CHUC	27.1	POS
65	F	0	0		Gastrite crónica		SEQUENCIAL	0	1	2	1			LANSO 30			MGF	0.8	NEG
52	M	0	0		DRGE		SEQUENCIAL	0	1	2	1			PANTO 40			GE, amb	0	NEG
30	F	0	0		DUP		SEQUENCIAL	0	1	1	1	12 em 12		PANTO 40			GE, CHUC	1.8	NEG
50	F	0	0		Dispepsia		SEQUENCIAL	0	1	2	1			OMEP 20			GE, CHUC	28.7	POS
18	M	0	0		Dispepsia		SEQUENCIAL	0	1	2	1			PANTO 40			GE, amb	9	POS
66	M	0	0		Dispepsia		SEQUENCIAL	0	1	2	1			PANTO 40			GE, amb	12.1	POS
61	F	0	0		DRGE		SEQUENCIAL	0	1	2	1			OMEP 20			GE, CHUC	0.9	NEG
19	F	0	0		Dispepsia		SEQUENCIAL	0	1	1	1	12 em 12		PANTO 40			GE, CHUC	-0.5	NEG
58	F	0	1		Dispepsia		SEQUENCIAL	0	1	2	1			ESOME 40			GE, amb	-1.4	NEG
68	M	0	0		ANEMIA		SEQUENCIAL	0	1	1	1	8 em 8		PANTO 40			GE, CHUC	0.1	NEG
50	F	0	0		ANEMIA		SEQUENCIAL	0	1	2	1			PANTO 40			GE, amb	-0.6	NEG
60	M	0	0		Dispepsia		SEQUENCIAL	0	1	2	1			PANTO 20			GE, CHUC	-1.9	NEG
66	M	1	0		DRGE		SEQUENCIAL	0	1	2	1			OMEP 20			GE, amb	9.9	POS
43	F	0	0		DRGE		SEQUENCIAL	0	1	2	1			PANTO 40			GE, CHUC	3.8	NEG
77	F	0	0		Dispepsia		SEQUENCIAL	0	1	2	1			PANTO 20			GE, CHUC	-3	NEG
75	F	0	0		Gastrite crónica		SEQUENCIAL	0	1	2	1			OMEP 20			GE, amb	1.6	NEG
63	F	0	0		Gastrite crónica		SEQUENCIAL	0	1	1	1	8 em 8		PANTO 40			GE, CHUC	0.3	NEG
54	F	0	0		Gastrite crónica		SEQUENCIAL	0	1	2	1			PANTO 40			GE, amb	-0.3	NEG
48	F	0	0		Dispepsia		SEQUENCIAL	0	1	2	1			PANTO 40			GE, amb	3.2	NEG
69	F	0	0		Gastrite crónica		SEQUENCIAL	0	1	2	1			PANTO 40			GE, CHUC	0.4	NEG
39	F	0	0		Gastrite crónica		SEQUENCIAL	0	1	2	1			PANTO 40			GE, amb	0.6	NEG
59	M	0	0		Gastrite crónica		SEQUENCIAL	0	1	2	1			PANTO 40			GE, CHUC	1.8	NEG
43	F	0	0		Gastrite crónica		SEQUENCIAL	0	1	2	1			PANTO 40			GE, amb	0.4	NEG
56	F	0	0		Gastrite crónica		SEQUENCIAL	0	1	2	1			PANTO 40			GE, amb	1.8	NEG
26	F	0	0		Dispepsia		SEQUENCIAL	0	1	2	1			PANTO 40			GE, amb	-0.2	NEG
60	F	0	0		Gastrite crónica		SEQUENCIAL	0	1	2	1			PANTO 40			GE, CHUC	1	NEG
37	M	0	0		DUP		SEQUENCIAL	0	1	2	1			PANTO 40			GE, amb	3.7	NEG
40	F	0	0		DRGE		SEQUENCIAL	0	1	1	1	8 em 8		PANTO 40			GE, CHUC	-0.7	NEG
53	M	0	0		Gastrite crónica		SEQUENCIAL	0	1	2	1			PANTO 20			GE, amb	0.5	NEG
54	F	0	0		Epigastralgias		SEQUENCIAL	0	1	2	1			PANTO 40			GE, amb	-0.3	NEG
55	M	0	0		Epigastralgias		SEQUENCIAL	0	1	2	1			PANTO 40			GE, amb	-0.1	NEG
64	F	0	0		Gastrite crónica		SEQUENCIAL	0	1	1	1	8 em 8		OMEP 20			GE, CHUC	0	NEG
70	F	0	0		Epigastralgias		SEQUENCIAL	0	1	2	1			PANTO 40			GE, CHUC	0.5	NEG
75	M	0	0		Gastrite crónica		SEQUENCIAL	1	1	0	1			ESOME 40			GE, CHUC	-0.9	NEG
44	F	0	0		DRGE		SEQUENCIAL	0	1	2	1			PANTO 20			GE, CHUC	0.2	NEG
58	F	0	1		Dispepsia		SEQUENCIAL	0	1	2	1			ESOME 20			GE, amb	-1.4	NEG
27	F	0	0		Dispepsia		SEQUENCIAL	0	1	2	1			PANTO 40			GE, amb	3.5	NEG
44	F	0	0		Dispepsia		SEQUENCIAL	0	1	2	1			PANTO 40			GE, amb	3.3	NEG
47	M	1	0		Trombocitopenia		SEQUENCIAL	1	0	2	1			PANTO 40			GE, CHUC	2.5	NEG
67	F	0	0		Dispepsia		SEQUENCIAL	0	1	2	1			PANTO 40			GE, CHUC	0.3	NEG
67	F	0	0		Dispepsia		SEQUENCIAL	1	1	0	1			PANTO 20			MED, CHUC	16.1	POS
68	F	0	0		Trombocitopenia		SEQUENCIAL	1	0	1	1	8 em 8		PANTO 40			GE, CHUC	0.8	NEG
48	M	1	0		Dispepsia		SEQUENCIAL	0	1	2	1			ESOME 40			GE, CHUC	0.8	NEG
63	M	0	0		Dispepsia		SEQUENCIAL	0	1	2	1			ESOME 40			GE, CHUC	0.3	NEG
57	M	1	0		DUP com HDA		SEQUENCIAL	0	1	2	1			PANTO 40			GE, CHUC	2.5	NEG
81	M	0	0		DUP com HDA		SEQUENCIAL	0	1	1	1	8 em 8		PANTO 40			GE, CHUC	0.4	NEG
39	F	0	0		Trombocitopenia		SEQUENCIAL	0	1	2	1			PANTO 40			MED, CHUC	6.4	POS
67	F	0	0		DRGE		SEQUENCIAL	0	1	2	1			PANTO 40			GE, CHUC	2.4	NEG
48	F	0	0		Dispepsia		SEQUENCIAL	0	1	2	1			PANTO 40			GE, CHUC	0.4	NEG
77	M	0	0		Gastrite crónica		SEQUENCIAL	0	1	2	1			PANTO 20			GE, CHUC	9.5	POS
71	F	0	0		Dispepsia		SEQUENCIAL	0	1	2	1			ESOME 40			GE, CHUC	3.5	NEG
51	F	0	0		Dispepsia		SEQUENCIAL	0	1	2	1			PANTO 40			GE, CHUC	0.8	NEG
51	F	0	0		Gastrite crónica		SEQUENCIAL	0	1	2	1			PANTO 40			GE, CHUC	1	NEG
48	F	0	1		Gastrite crónica		SEQUENCIAL	0	1	2	1			ESOME 40			GE, CHUC	0.9	NEG
32	M	0	1		Dispepsia		SEQUENCIAL	0	1	2	1			PANTO 20			MED, CHUC	12.8	POS
56	M	0	1		DUP com HDA		SEQUENCIAL	0	1	1	1	8 em 8		ESOME 40			GE, CHUC	0.1	NEG
65	F	0	0		Gastrite crónica		SEQUENCIAL	0	1	2	1			PANTO 20			GE, CHUC	4.5	POS
48	F	0	1		Gastrite crónica		SEQUENCIAL	0	1	2	1			LANSO 15			MED, CHUC	9	POS
67	M	1	0		DUP com HDA		SEQUENCIAL	0	1	1	1	8 em 8		PANTO 40			GE, CHUC	1.2	NEG
27	M	0	0		Dispepsia		SEQUENCIAL	0	1	2	1			ESOME 40			GE, CHUC	0.5	NEG
32	F	0	0		ANEMIA		SEQUENCIAL	0	1	2	1			ESOME 40			GE, CHUC	2.9	NEG
43	F	0	0		Gastrite crónica		SEQUENCIAL	0	1	2	1			PANTO 40			GE, amb	-0.8	NEG
65	F	0	0		DUP com HDA		SEQUENCIAL	0	1	2	1			PANTO 40			GE, CHUC	-1.2	NEG
21	F	0	1		Dispepsia		SEQUENCIAL	0	1	2	1			PANTO 20			GE, amb	9.7	POS
